# Supplementary material for: Investigation of the Genome-Wide Genetic and Epigenetic Networks for Drug Discovery Based on Systems Biology Approaches in Colorectal Cancer
Source: Front Genet. 2020 Mar 6;11:117. doi: 10.3389/fgene.2020.00117 (PMC7068214; doi:10.3389/fgene.2020.00117)
Supplement: Supplementary file 1 [file DataSheet_1.xlsx]

## Sheet: early-stage
Supplementary Information: Identified nodes in three stages of CRC.
Gene Name
PHOSPHO2-KLHL23
STIP1
SNX10
SNRPF
SV2A
MRPL9
DDIT3
IGF2BP3
MINK1
MYEF2
DTX3
STRAP
SYAP1
IPO7
HSPD1
SMPD1
PLXNA4
SKA2
MSH2
SLC16A1
SMG8
MTF1
LOC401463
LOC284561
SPHK2
DSG3
DEXI
MITD1
ZNF286B
LOC441179
MAGEA10-MAGEA5
PRO1483
SKA1
LOC151760
MORC1
MGC45922
DYNLL2
DKK1
LOC613266
MIR223
SIX4
ST3GAL4
IFT27
LOC645261
MIRLET7BHG
MIB1
MIR205
MMP26
LOC441666
FLJ30064
LOC642980
FLJ42627
SWT1
MIR7-3HG
FLJ90680
MGC70870
LRRC75A
LOC401052
MZT1
INCENP
MIR424
LRRC75B
SIX6
DLGAP5
DRD1
SNHG3
MIR133B
DDHD1
DPT
SPATA31E1
LOC286238
SLC25A3
SLC6A15
LOC400965
CD99P1
LOC340357
LOC285500
LOC441178
SLC16A5
LOC100133985
SLITRK2
ORF1
LOC284788
MRM1
SIX5
LOC284632
LOC728323
FKSG29
MGC12916
METTL2A
LOC100134368
SNRPD2
DHH
RTP5
CCDC26
LOC728175
LOC100128164
FLJ12120
LOC441025
DLGAP3
LOC286071
LOC340184
SLC45A3
SMIM15
MIIP
LOC374443
SVOP
LOC147791
CEP85L
LOC143188
LOC220729
SPN
LOC646762
SLFNL1
LOC100130691
MGC20647
LOC652993
CPEB3
FLJ13224
SPAG17
COL4A5
CYP4F2
TLCD2
CBY1
SEPHS2
CKMT1A
ADAM22
BOLL
CRIM1
ADCY6
ADRB1
ZNF202
LINC00334
ARMC8
LOC645513
TAS2R13
CGB3
C14ORF28
SOX4
PAPD4
TFDP3
LOC219688
LOC284023
VPS52
YOD1
SMIM14
MIF4GD
PAX3
TMEM41A
PGLYRP1
CHN2
NMNAT2
LOC728196
SPSB3
PCMT1
DMAP1
LOC100130987
SYT7
BIRC5
SHE
PDE1A
CSTF3
DCUN1D4
SMG7
ZNF260
TET1
ALDH9A1
LOC727820
ARHGEF5
ALAS1
PMAIP1
LOC440346
SSH3
ADSS
UPF3A
ADAMTS8
UBN2
TP63
VEZT
CACNA1D
SNRPD1
BCAP31
TUBB1
CNP
HOXC11
C19ORF60
MMP24
ADAM23
ABCE1
MPRIP
ALPK3
KLHL8
AHNAK2
ST8SIA4
CMPK1
SUCO
SIRT7
DKFZP779M0652
PARVA
CLPB
MYCT1
CTDSPL
CELSR3
RNF144B
RORB
SRA1
PLEKHO1
SPAST
SHPK
C4BPA
CPM
RASGRF2
IAH1
DRAM1
ADAMTS18
SOX5
TBKBP1
WDR25
NTF3
SFMBT1
COA7
FAM167A
ASB16
DDT
VWA7
CIB3
CPNE4
LOC642846
SFXN1
PTCHD1
SOX6
TEN1
SPATA13
KRT33B
CAMLG
CBLN1
ASNS
LARP1
NCKAP5
ALAD
CCDC63
RAD51C
RRAS
ZC3HC1
C20ORF202
SPICE1
CEBPZ
ZBTB34
COPS4
DDX20
DLGAP4
SNHG7
MYLK4
ANGEL2
PAPLN
THEMIS
CD8B
CIZ1
TMEM136
MLC1
MGAT4A
ASNSD1
PITPNM3
SDR39U1
SLC9A3R2
MTIF2
RAB11B
HECTD4
LOC148413
CCDC140
HIST1H2AG
TUBA1B
MFN2
ELP3
LOC100287896
KCNJ11
NRG3
HRH3
ABHD4
MYCBP2
ACY3
PSME2
TFEC
TAGLN2
ANO6
MLEC
NAA15
CLDN11
STX3
CNOT4
CRLF3
CINP
PMCHL1
TNFRSF13B
KIAA1671
ESRP1
GSTZ1
LOC652276
PBDC1
KLHL15
ABHD12B
TAB3
PPM1B
CHIA
CORO6
AK2
TNFRSF11B
SBF1
SPATA1
CRHR2
ACTR1A
ACAP2
CCNE1
TTC5
ZSWIM6
DROSHA
DKFZP586I1420
EPHA4
FAM192A
ZNF691
GRIP2
ETV2
HACE1
LTA4H
ICK
SWAP70
ZDHHC22
FLJ11710
DNAJA1
CPA2
LOC554206
TMEM25
FAH
CHAD
ST6GALNAC5
GRAMD1B
CNR1
SHROOM4
ONECUT2
PAN3
DIRAS3
NR3C2
AJAP1
TSTD2
SP8
CCDC74B
BEND6
NKIRAS2
SNRPE
SHC3
ACTRT2
CDC20B
LDHA
STAM2
SUMO2
SEPT3
DAPK2
CARHSP1
ADH4
TRIM9
TRIM62
SIM1
MAF
MS4A8
ZNF287
LY6K
GRPEL1
ALG9
CA7
ACTRT3
SCN1B
CTR9
KCND1
SH3BP4
STOM
ANO7
MBD5
CDRT1
STRBP
AURKC
OSBPL2
SESN2
RBCK1
LOC283788
CHST12
CYP27C1
STAP2
TCFL5
RAB36
AHNAK
DEPDC1B
CCDC40
PHLDB2
CD99L2
CDK5R2
STARD9
WARS2
ACVR2B
CORT
CHST6
DPH1
MECP2
ADAMTS14
TMOD2
CYLC2
AKT2
BAZ2B
BDP1
C3ORF18
ZDHHC3
PAX9
LOC401098
COX2
PAPD5
IGSF21
HMGXB4
CDK17
CLEC4F
ICMT
MTFR1
SPPL2C
FLJ41170
PIP4K2A
SH3RF3
FAAP20
KLK13
VPS13D
UNK
CADM3
C10ORF54
CCL19
CIAO1
SEC24A
VPS37D
ARID2
MYC
KIFC2
SFTA2
C16ORF52
CPA6
PER3
LRP1B
SEC24C
YIPF4
RBM33
DDX18
PPM1K
SSX2IP
YME1L1
CCDC7
SLC2A4
KRT9
CAGE1
PPFIA2
FAM214B
TMEM155
GSPT1
DACH2
BCL9
DCDC2
CXXC1
TCL1B
PLA2G2F
TPPP3
SLC16A4
CPA4
DCTN6
CDSN
CACNA1G
ARL5A
HSD3B7
TCF3
ALOX12B
HINFP
KLHDC8B
SDPR
ATP2A3
SMIM7
SLCO3A1
ADH6
AFF3
ASB10
C20ORF85
SLC12A1
SLC35F6
USP30
SNAP47
RGS11
KRAS
TSN
CECR5-AS1
LSM14A
PSME4
SEMA3D
ALG12
IGDCC4
KRT34
ARL5B
TRPC7
HN1
TIMM13
TNPO1
FKSG49
ANKRD40
SPI1
SLC16A9
FCGR2C
DSCAML1
CTNS
ZNF655
MGAT5
KRTAP4-4
NECAP2
LRRC75A-AS1
CST2
SNHG4
TAS1R2
NCKIPSD
TAS2R50
SCN3B
TRIM8
ZDHHC23
LHFPL4
SLC35A4
ZNF273
SIVA1
NXT2
PLXNB1
UCHL1
GSG1L
SPERT
TARBP2
CLDN16
ROPN1
VPS72
SIX2
ACCS
MSR1
CDH8
ZNF506
RIMKLA
DPH2
ITGB2
CPN1
ILF2
TASP1
SOX2
ATP2B2
JARID2
TMEM170A
IPMK
NPR3
CHST2
ALDH5A1
ATP8A2
DAZL
GRHL2
UBE2M
KCNH6
FAM83A
SCN3A
NRG2
ZNF653
GRK6
TMEM39A
RNF10
C1ORF174
PAG1
STAT5B
ELOVL4
RBP2
CHKA
RHBDF2
CD160
SNCG
OR2L13
LRFN2
DMC1
CASP9
CPD
MPP1
NXPH4
ZSCAN23
DACT1
P2RY8
C8ORF17
BCHE
CAPZA3
CHST7
KBTBD2
CRTC2
USP16
CDK5R1
ZNF207
DECR1
TMEM52B
RAPGEF5
TECPR2
MFSD2A
MBNL3
PTPRE
CTTNBP2NL
COMMD7
ARHGAP31
PTPRC
RALGAPB
DCAF16
ZNF14
KBTBD12
PDIK1L
C1QB
TSSK2
ZBTB49
ALX4
MTF2
DCDC1
KLHDC8A
ZNF256
KCNQ1OT1
DOT1L
PALB2
RGS8
HSBP1
MAP1A
SLK
TARSL2
TRIM46
EPHA1
GRK7
ZBTB45
TSPAN33
DLX5
ZSCAN20
AVPI1
NECAB2
MYRIP
IGSF9B
MAGI3
STX19
KRT31
PPP4R4
SPATS2L
C6ORF226
USP2
FGB
RNF141
CLEC11A
SFTPC
VPREB3
SCTR
SYTL1
COQ3
AFF4
RAB40B
FAM171B
SPTAN1
SERPINA3
CRH
FAM185A
EBLN2
OR2A7
FAM76B
MYT1
PIP4K2C
SHQ1
TRIP6
LRRTM2
LTB4R2
PLG
ZNF252P-AS1
TTYH2
CLCN2
TMEM135
ZNF510
PSMB1
SNHG5
PCGF6
MYO19
ERCC1
PRKCZ
PAX7
SLC9A3
ZMAT3
TEX29
TCERG1L
LOC648987
POU3F2
DCAF11
LOC727916
DDX3X
LSM11
FLJ46875
LRRFIP2
RAB3IP
ARHGAP28
ANKRD18A
ARHGEF4
TMEM140
COG7
WBP1LP2
CTRC
RAD51B
BRD4
LOC100130872
PSKH1
AKAP10
ALOXE3
TADA1
ZRANB3
AJUBA
TAS2R1
IGSF1
LOC389641
ALLC
BCL2L1
ADORA2A
C2ORF15
FLJ10038
PGRMC1
ACADSB
CCDC113
HOXA3
P3H1
NFRKB
GNPDA1
KRT75
LRP2BP
UBE2G2
FAM229B
GGA2
NAGS
PAX1
ISG20L2
CNNM1
C10ORF62
TAPT1
OVOS
ZNRD1
CLDN17
ATP6V1C1
ALDH3B2
VDAC3
CA8
LOC284648
FLJ31945
TMEM51
ALG14
BRPF1
LACRT
AKAP6
AQP4
GPRIN2
MAP4
ST8SIA5
CNFN
SP3
CSF1
RAB9B
ZNF385C
SH2D5
DDOST
AMBP
SLC39A6
RHOF
NPR1
EBF3
TIA1
LOC729291
PRMT8
SLC6A13
PGBD4
TCEB1
CLP1
TRIM4
CNBD1
SERINC2
N6AMT1
CDC42BPA
SLC27A4
MPPE1
MRAS
PCBD2
NAP1L5
CCDC77
ZNF688
DOCK5
YPEL3
CTH
ZFP28
ZFP3
TYW5
RIOK3
RGMA
ELMOD3
MBTPS2
NME6
WFDC11
RIBC1
C12ORF42
AS3MT
ABLIM2
SCN9A
HECTD3
PDZD2
THSD4
UNG
STX6
AGPAT4-IT1
TMEM41B
CHRNA9
TMEM26
ANKRD55
PCGF3
KRT7
EYA4
MRPS25
OPRL1
WDR3
SCARA5
SNAI2
ALG10B
TC2N
CDK7
RIMS1
SHCBP1
LAT2
CHRAC1
ARHGAP26
DLX1
CRBN
CHRM5
AFAP1L2
RAB9A
UBL3
C8ORF31
CYP4F12
SYT1
MAP1B
LRP2
NEU1
TMEM159
HSPA4
PPM1H
VPS11
KCNT2
WAC
OR3A1
PRR16
TTC39C
RGS9BP
NDUFV1
ZNF252P
FAM217B
PDIA3
RNF138
MAP4K1
KIAA1804
YPEL2
LRRC52
ABCF3
LOC152225
ARPP21
HIBCH
DAG1
LSM12
PAQR9
LRRN3
MAML3
ZNF564
ZFAND3
PLEKHA5
CGA
OR11A1
TIGD5
MCTS1
TP53TG3
RGAG4
TRADD
TMPO
SLC5A7
RSAD2
SEMA3F
LOC283045
HOXA2
TMEM225
CPNE5
S100A11
NEUROD4
LOC151484
HPSE2
SYT4
SCN4B
CYP8B1
ZNF395
PRR11
RRM1
TMEM72
DCUN1D2
NR2E1
GSG2
HIST1H2BA
KLK8
SEMA6D
PRKD1
ZNF566
GRIK1
TCEANC
SCNN1A
UQCC2
EPN1
LYSMD1
FLJ27354
CNPY2
DEPTOR
VGLL3
ATP1A3
HSF1
OR10C1
ARPC5L
SNRPD3
USP25
ERVH48-1
CSRNP3
TMEM68
FBXO32
C1QBP
PHLDA1
TAGLN3
SHOC2
NKD1
CSRP3
TMEM164
NTHL1
LYL1
YPEL1
MASP1
DDIT4
CNNM4
ID1
LIMK1
PRKCH
PCDH10
LOC728445
RAB5C
CDR1
DDX5
CEP162
KCNB1
PLEKHA8P1
NLN
XIAP
C8ORF33
CTDSP2
IL13RA1
SLC28A3
ST6GAL2
NTNG2
MIR600HG
C14ORF180
RELN
DLX2
TRIO
TCAP
UBE2F
FAM26E
RIPK2
TRIML2
C7ORF13
C12ORF60
DOCK1
POLR3E
ESRP2
TRIM65
SUGCT
SLA2
ARHGAP15
MS4A7
CAMKMT
ZNF148
HRH4
LOC440028
ITGA4
TBC1D28
TET2
PLXNA2
SLC14A1
SYT3
ZNF283
KLHL41
CNST
SMARCE1
GRAMD1A
SCN2B
LOC339874
AMER2
DEFB132
CD300LB
LOC283887
ZNF713
CYP17A1
MIR137HG
DEFB127
OR8D1
VPS4A
STK4
CEP72
ZNF766
PIGS
VPS25
CYCS
C9ORF135
CCDC153
ENG
ACOX1
LARP4B
TMSB15B
DRD2
SPTY2D1
MAP4K4
LOC653581
DENND3
FAM27E3
CDPF1
PIEZO2
SPAG1
ALS2
MARCH10
KIF3B
COX19
ROS1
FBN1
POMT2
C1ORF226
KIAA1024
AOC2
LOC283387
DAZAP2
POLR2F
DIXDC1
ACACB
KCNQ5
IPO5
ITGAX
C2ORF57
ASGR2
VCPKMT
TAP2
VASP
CD96
ALX3
VANGL1
SLC28A2
PPP1R9A
ZNF844
WDR49
TMEM61
ACRC
THBS1
SNX6
PATE2
CCDC144CP
SNHG6
LOC154761
MYSM1
EPN2
EFNA5
SYTL4
AASDHPPT
FAM189B
WRAP73
KDM3B
NAALADL2
CCBE1
CCDC47
CDC40
CSN1S1
LOC145678
FLJ21408
MSH4
ACSBG1
HSH2D
FAN1
ABHD8
NAA10
RNF187
SLFN5
ABCG1
GNAI3
LOC339988
PRMT6
USP38
ACAT1
TTPA
ZNF664
TKT
ADNP
TACSTD2
CECR2
TMEM55B
ADRA2C
TSHZ2
PFKFB4
CAMTA2
PTCH1
LOC286052
PPP6R2
LEF1
CAPNS2
SLC16A2
HTR1E
TTLL4
ABHD5
TIGD6
ARID3A
BMP3
DENND4A
DUOX1
SEC14L2
CATSPERD
BMX
XRCC5
BTN1A1
SH3PXD2A
ARHGAP25
DCAF5
SLC25A30
TTC6
KCNK4
ZNF562
PAICS
DNAI2
BPGM
TNRC18
NCOA4
LOC158402
ESRRB
INTS5
CCDC65
CFL1
PRL
B3GLCT
ANKDD1A
AUNIP
TNIP2
CDC42BPG
PIK3C2A
ESRRA
CPLX2
RAB3IL1
PHYHIP
R3HDM2
IRS4
LELP1
PHKG2
CELF5
IGLC1
SYK
HP1BP3
MRC1
PROKR2
TMEM110-MUSTN1
TNFRSF11A
SCAF11
APEH
ATG9B
ICA1L
TNKS
FAAP24
ANKRD13B
TMEM86A
C2ORF42
CCDC69
ASB13
TMEM74
CAMKV
FAM189A1
ANKRD13D
SFTPA2
UBAP1
LOC727751
FCGR3A
KCNC4
C8ORF22
TLX1
TRIM2
LOC284939
CLMN
RGS7BP
SIDT2
RRAGA
DAPK1-IT1
CDH6
CD53
CSTL1
TMEM87A
ARHGEF28
EID3
CDON
RIMS2
ZDHHC18
LOC286297
PLEKHG5
C9ORF50
UBA6
ZC3H7B
NLGN3
SERINC3
SHROOM2
ADAM6
LOC400927
NDRG4
AGPS
NME8
WFDC2
LOC284219
SREK1
TAF5L
TLX1NB
TGM7
HELQ
PHOX2B
RALGPS1
CCT2
TRIM37
HMX2
PDYN
C21ORF62
C16ORF46
CST6
TARS
TIFAB
CTDP1
FCGR2B
SLC27A5
ACAP1
PRICKLE3
TRUB1
ZNF784
MGAT4B
ACOT4
TAF8
ANKRD20A5P
C5ORF64
YWHAQ
ZNF263
NOM1
CERCAM
COPB1
EFCAB7
RBMXL2
ANKRD13C
TMEM220
SLC36A4
VWA5A
NSMCE4A
RPN2
S1PR5
AMD1
SLC30A2
PLCD4
C20ORF203
RDH13
VTCN1
RBM47
RNF113A
MIRLET7D
LINC00477
NCR3
TJAP1
LINC00205
CACNA1S
ASH2L
AGTRAP
PPFIA4
CCDC18
CWC25
MCM3AP-AS1
CLCF1
UCP3
HOXD12
FCGR2A
TM2D1
MBD6
UBAC1
LINC00528
TTC27
ZDHHC7
CDNF
CDC25B
LOC644135
LINC00472
DMRTC1
RNASE6
AQP6
CTSV
SVOPL
BARD1
POM121L8P
LUZP1
CRYBB1
PDAP1
ABO
CRISP3
CRYZL1
CABP1
ELAVL1
FLJ21369
SLC9A1
SUPT6H
REXO4
SEC23B
PEX5
BAHD1
FSD2
CA10
AFTPH
ZBTB22
CDCP1
SF3B4
CDH9
SLC35D2
TRIM39
C4ORF22
ROCK1
CPPED1
ANKRD35
NAT8L
DHX36
TEX37
KIAA0040
TNPO2
KLK15
SCRG1
RIMS3
CDHR3
SSX1
TRIM21
CATSPER1
ARHGAP45
POLB
GRIK3
P2RY11
SULT1A3
PLCXD2
SP4
CCPG1
ZNF385D
IL2RG
ZNF821
EFCC1
ANAPC4
ERP29
ABHD10
CLIP1
LTB4R
WFS1
DMRT3
TRIM45
POLR3G
TP53TG3D
ST5
LRP5L
CYB5D1
MEX3C
ZNF215
SLC25A45
OSBPL11
GOLGB1
STX1A
CAND2
YIPF1
PTPRU
VAV3
HPDL
CYP1B1-AS1
SNCA
GABBR2
MADD
PPM1D
DDX50
ACTR3
UPF1
CHST10
CDK5RAP3
ATG4D
DAGLB
PLXNA1
ZC3H3
TMEM43
LOC644172
KIAA1462
ADAMTS13
CES3
RNF6
C21ORF2
LPAR4
MAS1L
RANBP3
CPAMD8
MBNL2
SLC22A23
TLCD1
KRT74
EBF2
TECRL
SLC16A6
TSSK1B
DPY19L2
CGB5
DCAF12
SBDS
SKA3
C19ORF73
CTPS1
TRIM22
UBA3
DYNC1H1
ZNF25
ANKS1B
CPLX1
ADNP2
LY6G6F
ACBD4
ZNF330
STXBP5
TRAPPC2
FAT4
NCR1
NUTM1
CELF6
TAF4
EMX1
LINC00238
MRPS35
OR7C2
ASB2
NAIP
DEFB129
CXCL12
BIRC3
LRRC71
TMEM105
PARVB
PIK3R2
SLC25A22
MTX3
DMRTB1
CCR3
SYNGR3
ADH5
SERPINA2
NPCDR1
PIAS2
SCN11A
DNASE2
APOE
VTI1A
RORC
MTFR2
N4BP3
TECTA
BTBD7
TMOD1
SCN1A
VPS29
ADAP2
LINC00665
CYS1
ANKRD9
TYSND1
TNS1
MORC2
RPS3A
LBH
TFAM
RAB24
IRAK4
TP73
TXNDC17
ZNF197
GSDMB
LOC285812
ALG8
TEAD4
CEP76
RETN
TBX18
RBM39
STK17B
CSN2
ALPL
NKRF
CCDC114
PRAP1
MYRF
DMBX1
SVIL
SGIP1
GRM1
PDCD5
FKBP2
LOC220077
C9ORF106
SVEP1
APBA1
IRF2BPL
TMEM132E
BAHCC1
HSDL2
RASGEF1B
ZNF160
ASB14
USP21
UBE2G1
NBPF9
INMT
FAM46C
DNAL1
AURKB
APOL4
C8ORF44
COX5B
CYB5D2
RHBDL3
DTX2
XPNPEP1
CDCA7L
ZNF362
AHSP
ANKRD36
FEM1B
SLC4A1
FCN1
FGF19
DOCK10
LOC645321
FAM46A
POLG
TSC22D4
TIMMDC1
HNRNPD
TTC7B
CYP27B1
SCAI
ABCG8
POLR2J3
SYCE1
CDH12
MYBPC3
CCDC89
PITPNM2
EXOSC3
SLC25A34
SLC30A4
SGPP1
RAP1A
SLC20A2
MGAT3
ESM1
LOC729324
LPAR1
FBXL5
FLNA
VWC2
DPH6
DLST
PITPNB
MPP7
TSPYL2
PAX5
CST9L
CWC22
TRAF5
EMILIN3
CBFA2T3
TICRR
ACTR3B
CDKL5
PKP2
PPP2R5A
CALHM2
TRPV3
HUWE1
APOA2
KLHL40
PLA2G5
HRASLS2
RALYL
SNX12
TTLL3
ABCC10
ALDH4A1
ZC2HC1C
BEST4
IL4
HIC1
COG1
NPPB
FLJ20021
CTAGE9
DOK6
ZFAND6
DAPK3
TRPC1
SYNJ1
WFDC6
WDR7
PPM1M
PEG3
PARP6
PTP4A1
SYBU
TMPRSS12
SLC24A3
LIMD2
PRKCQ
PLEKHG3
TMEM98
CCDC129
CD2AP
CEBPE
PHKA1
FGFBP3
VPS45
NECAB3
ESYT1
NUBP1
SYCE2
RGL2
ATE1
AP5S1
DMXL1
TMEM199
PXDN
AES
ZBTB38
LINC00837
BATF3
KCMF1
CD3G
MPV17
FAAP100
SLC15A2
TPP2
UHRF2
UNKL
LY75
ABTB2
DHX9
TRIP11
ZNF184
CLSTN3
HMX1
MYOZ3
PDXK
KCNN3
DCTN4
POLG2
TMEM47
LGALS8
MAP2K6
CASC4
CARMIL2
C11ORF53
CLEC12B
MSH3
ZNF827
CLIC5
ZDHHC19
ANK2
FMN1
VPS35
SLC35C2
TRIM59
ZNF410
C19ORF54
MKI67
DDX28
SLC16A7
NHLRC3
RBM12
TSEN34
CS
SF3B6
TMEM163
NEFL
LMNB2
SLC2A5
KRT73
RAC1
MAP2
BAGE2
C20ORF141
KCNV2
FLAD1
MUSTN1
TEX14
USP13
CD163L1
PLCL2
ZNF559
TBX20
TMEM79
SLC43A2
CARNS1
SEPT11
TH
CDK15
SEL1L3
FBXO41
TRPM3
CLNK
KCNA5
XPNPEP2
POLR2G
LONRF1
VWA8
SBNO1
SLC8A3
LOC728613
KPNA1
PTCD3
MSANTD2
A2M
PDF
BDNF
OR1E2
LRRC4
TMEM255A
ALG2
UBQLN1
FAM49B
LY9
KLHL23
PHLDA3
FABP6
LRRC55
SPG21
POLR2C
CDC14B
WDR34
DNHD1
USP49
SLCO2B1
DDX39B
COX6CP2
ZNF101
ZNF23
MAB21L1
SCUBE2
ZNF660
RBFOX2
CRTAM
TMTC1
LY6H
FAM218A
EML3
GPM6B
ARHGEF11
RPS6KA3
MMP16
AKR1E2
SERPINC1
ZNF512
DNASE1
PKNOX2
LOC285696
MYO3A
PRR14L
ZNF645
INPP5B
CD34
C11ORF65
OSMR
TCN2
PLXNC1
C21ORF59
ATXN2L
RSRC1
MAP3K12
TNRC6C
SHKBP1
KLHL36
METTL9
LOC148696
ASPSCR1
ZNF672
CCDC8
ITK
TMF1
ANKRD30BL
SURF4
PLA2G6
MYH1
TNFSF12
MORC2-AS1
PPP6C
KLHDC1
FAT3
STON2
TP53
SNX5
NFE2L2
TCF21
KRTAP5-9
SLC41A2
PPM1E
SYS1
XDH
LRRC6
IRAK1BP1
MYOCD
OR2J3
PHOSPHO1
NEK2
CAMK4
LOC285556
SST
R3HDML
TPH2
HERC4
TRIM24
WFDC10B
MAPK6
DSTN
BCL7B
CETP
PRDM4
TLN1
ACAD10
COX7C
MST1L
PIK3IP1
GBAS
KCNK10
AKAP13
PQBP1
TIGD7
RORA
CASC2
ALDH3B1
TRIM29
UPP2
SYNGAP1
MIR4657
TBC1D20
OGFR
KLHL7
NRP1
PHOX2A
TLDC2
COX5A
POGLUT1
SREK1IP1
TMEM223
PCDH17
SCAMP4
MYH16
NFIL3
ULK1
PHB
RNF182
SOX7
KCNA6
SHFM1
TRHDE
ANKAR
CC2D1A
TEX101
ATP4A
CWC27
PARP9
CAMTA1
TRIM36
BMI1
ZNF175
IGF2BP2
ROBO3
TBX1
SEPT7
HNRNPA1
IRF5
EDNRB
CDH1
TMEM115
SGCZ
CUL3
BGLAP
PARS2
ZBTB33
MOXD1
ARHGEF1
T
PARG
DGKD
SLC9A2
PLAG1
B4GALT1
PPL
RERGL
SNW1
DCTN5
LRRTM4
ACTR3C
COX6B1
POU3F3
SPRR2B
ANO8
MIR34A
UCP2
TMEM145
DPPA4
C20ORF194
STXBP6
CNTN4
ABCC8
SLC27A2
MSL1
LZIC
KRT3
VAV2
RAPGEF2
MUC1
ALDH1A2
PGM2
KRT72
IPO4
MIR499B
CCL14
PREX2
CCDC157
SNX17
WDR44
FBXO16
VASN
ANKRD10
ZNF763
CCL21
SLC31A1
AKT1S1
SPIN4
NDST2
C17ORF82
STX4
RB1CC1
ZNF513
KLHL2
HNF4G
PRH1
MAGEC2
ABCA7
MOGAT2
SREBF1
TIGIT
CSTF3-AS1
LBR
DNM1
SKP1
PLEC
TEF
HRK
LHX2
ZNF684
ZNF253
HS3ST1
PHYKPL
SFN
SH2B3
SEC61A2
LRP3
TMEM117
VMO1
PAQR6
KDM6B
ADPGK
OR52A1
ZNF280C
KLHL17
SETD6
METTL17
TTLL11
CDY1B
ING4
SKP2
CLSPN
TEX261
TNRC6B
KAZN
FAM160A2
ADAM8
RCC2
PTPRCAP
TXNL4A
LINC00403
ZNF280B
RPUSD1
SLC28A1
BABAM1
[truncated: 1,002 more rows]

## Sheet: middle-stage
Gene Name
MGARP
DCBLD1
AL034548.1
LOC400043
SYAP1
DLGAP3
DDHD1
MTF1
DRD1
HSPD1
MORC1
SMCR8
SPG7
MIB1
SPHK2
DDIT3
SIX4
IPO7
SNAI2
PLXNA4
STOM
SPATA16
LOC401463
SLC45A3
LOC284561
LOC100129550
COA7
DKK1
DYNLL2
LOC645321
OVOS
FKSG49
MYCT1
SKA2
SVOP
LRRC75A-AS1
SNRPF
MIIP
LOC441179
SLC6A15
MIR133B
MYEF2
MSH2
MINK1
LRRC75A
MIR223
DDR2
SNX10
ST3GAL4
SRA1
SV2A
MGC45922
SLITRK2
LOC143188
LOC151760
LOC100287896
DROSHA
DKFZP779M0652
LOC220077
CD99P1
INTS7
LOC286238
DTX3
SPATA31E1
SNRPD1
LOC148413
ORF1
DEPDC1B
SLFNL1
SMIM15
SPN
MGC20647
STIP1
SLC16A1
SIX5
LOC728445
IGF2BP3
LOC100130691
LOC728613
LINC00334
LOC401052
MIR205
SPPL2C
LOC283788
ERVH48-1
FLJ10038
LOC728175
PRDM16
FGF1
GDNF
DMAP1
DIXDC1
TCEANC2
LOC100049716
LOC440346
KDM4D
MKS1
SCN1A
DUOX1
HTR1E
LOC284648
ELMOD1
STK17B
RBMXL1
SCARA3
DNAJC7
INTS5
SEC14L5
ODF1
MMP16
DMC1
PPP1R32
HLF
MMP14
LOC729164
GRIK2
BHLHE41
COX11
RTP5
PAFAH1B2
POU6F1
MYL6
PCLO
EIF4A2
LOC283887
EFNB3
HOOK3
SLCO2B1
LOC285500
OR2H1
KIAA1755
PLEKHA8
RAB4A
HP1BP3
CISH
LOC286052
FLJ21369
PRPF38B
VWC2
SPAG11B
PIDD1
FAM110B
MYO18A
ADAM22
RASA3
GABRA3
SCN9A
NEUROD2
CSRNP3
LOC728196
GNL1
TYRO3P
PLOD1
LOC283045
HECTD2
SGK223
PTMS
CHSY3
LOC374443
PLA2G3
PCDHA7
PPIP5K1
NRG1
SUPT5H
ARHGAP20
RAB3GAP2
RNF121
PGRMC2
RFTN2
FLJ11710
MKL2
NLGN3
CDC14A
NAA15
RAVER2
SHPK
RBP3
CA13
SEPHS1
MKI67
ITK
ABHD8
CENPF
FLJ12120
ADAM28
LOC219688
FAM196A
LRRC75B
POFUT2
SLC35F1
RND2
GCGR
LOC645261
RBM20
C9ORF69
PTCHD1
FAM175B
CDADC1
HIST1H2AK
KIAA1549
RELT
RDH13
SMG7
HCN1
GRIA3
POP4
FCHSD1
FAM71C
NXPH2
BCORL1
DIDO1
ADCY9
LCN10
LOC340184
RELN
NRBP1
LOC401098
ANKRD13C
PCSK2
SFI1
NLRX1
SDK1
SLC37A2
SENP6
LOC652276
KCNH7
PRO1483
LRRC37A4P
LOC286071
SEMA4D
SLC37A1
NAA30
CACNB4
MAEA
C1QB
DCAF16
RUNDC3B
PLXNA2
AK2
AMHR2
MEFV
NMNAT2
PKHD1
LOC728323
CACNA2D2
RELL1
SGIP1
SFT2D3
LOC642980
ETF1
HNRNPCL2
L3MBTL2
LOC286297
MYLK4
GGCX
H6PD
FLJ40288
ICK
MYOF
KCNK2
MARCH10
ARHGAP35
FLJ37453
FTSJ1
BVES
CA5B
RIPK2
RIMKLB
SNHG3
SNCA
GIGYF1
DIRAS3
PAX9
PRSS1
PDE7A
SMAD4
PTPRT
PRR19
PLAGL2
PRKAR2B
MMP26
RAPGEFL1
RITA1
ALPI
NOLC1
HOMER2
FXYD7
FGD5
LOC727916
ARMC4
LOC653581
MYT1L
QPCTL
PPP1R12C
DLX3
ZNF583
PSMC5
RGS7BP
SEMA4C
P3H1
SMN1
FAAH2
LOC100133985
ASPHD2
TADA1
HYDIN
RPS26
KCNMA1
KIRREL3
RUNX1T1
ENTHD1
PELI2
KSR1
ICAM1
MEGF9
LOXL3
PLAG1
KIAA0895L
TEK
LRRC39
PACS1
NBPF9
ADAM23
SGSM1
PRR14
MYH9
RANBP17
SMC2
ENTPD7
SLC35D3
KRT5
UBE2Q1
HOXD1
LOC400965
TRIM66
ZNF516
FLJ32255
PLEKHG2
RNFT1
BRD3
PDE8B
WBSCR17
LOC441666
BCL9L
SIRPA
SH3PXD2B
KCNH1
LRP2BP
ZNF846
SPAG17
TRDN
ANKRD52
LOC285812
HSCB
LOC652993
CECR6
ARMC1
C5AR2
PMCHL1
EPB41L4A
MIRLET7BHG
SLC25A48
ABCB9
ENPP6
LRP1B
PIH1D3
SLITRK6
HELLS
RBM18
LBP
LOC613266
SERPINC1
NOS1
FUT11
ESPN
RIPPLY1
EXTL3
AIG1
RANBP10
IQCJ-SCHIP1
MOB3C
LNX2
LOC340357
RP1
SLC39A8
MGAT5
PKD2L2
CCR10
FZD1
NSD1
MYB
MED6
AUNIP
REV1
LRIG2
PCDHA11
SLC38A2
PCDHA12
CCDC26
RABGAP1L
NADK
SLX4
LINS1
SLC2A4RG
CDK17
FAM9C
RLBP1
HSH2D
ANKRD55
ALPK1
LOC284219
C9ORF135
MRPL9
NEGR1
C9ORF62
RLN3
DICER1
ELOVL4
COL4A5
CC2D1B
EXPH5
LYSMD2
FKSG29
GSC
HCRP1
SLC26A2
AHNAK2
ASB11
INCENP
LRRC20
SMARCD2
BEND4
MFSD5
MORF4L1
ALPK3
NIPAL3
LOC100134368
MGC12916
FAM126B
CNP
SUCO
MITF
LOC100128164
FAM49A
MEX3C
PRDM15
FKBP2
PHOSPHO1
AKR1C4
HOXB5
DLGAP4
ELFN2
GAL3ST1
OSR1
C9ORF131
SLC15A1
FARP1
LRRC27
MAGEC3
ZNF688
LRP2
ANGEL1
RHBDL2
ALX3
PDE4A
NXPH4
DOCK2
FZD3
SLC31A2
DHTKD1
NEXN-AS1
FAM182A
FBXL17
WFDC8
IMPG2
AKR1E2
IL6
MUC1
PCDHAC1
LOC285696
NKX3-1
SLC24A2
RGMB
ITPRIPL2
LRRN4CL
METTL4
SMG6
SMC6
MRVI1
WBSCR27
RPS26P11
UROD
ALKBH3
FBXO17
FAM169A
FUT10
GZMA
RAPGEF5
PTRH1
RABEPK
GARNL3
SCAND2P
BPGM
DIO2
ANKRD34A
FNBP4
PSRC1
ABI3BP
FAM81B
DHX35
KCNIP3
SLC5A6
SLC24A4
HORMAD2
NEFM
SLC18A2
IL13RA1
LOC339874
CGB3
SNAPIN
FRRS1L
CCDC25
RNF152
SKA3
LOC148696
MGAT4A
PARP10
SLBP
ERLIN1
LINC00309
PIP4K2C
LTBP4
ANKRA2
DMRTB1
NRXN1
PLCZ1
FAM198A
PPP1R15B
MAGED4B
UBR2
FBXO27
FGD2
TPR
TPTE
PLCXD3
7SK
OLFML2A
CHD1L
MSH5
ARL10
ITIH5
FAM43B
SCN4B
SEL1L
OR3A2
ARL13B
FAM43A
ABO
NRIP2
SYNPO
FOXN4
RBM24
FLJ27354
TFAM
WDR78
ACBD6
C2ORF27A
DGKZ
PDRG1
AFF2
SLC6A20
LOC644172
PRKCD
FTHL17
CLDN23
KCTD7
PCDHA8
SACS
RASIP1
PACRG
FAM177B
SLC22A15
EGFL7
CLCF1
PIP
SCNN1G
ZC3HAV1
DCAF13
COX4I2
PHACTR4
PPBPP2
NT5DC2
PAPOLG
EYA3
LHX2
SLC35F5
OTOF
RORB
BRWD1
SP6
MBD6
PRRX1
RNF39
SLC35E2
TEKT3
NRIP3
REPS2
LOC154761
C8ORF31
RGL2
SLC36A1
REXO1
CIC
IGFBPL1
ELMO2
LOC101930400
IGLV4-3
SSH3
SYNJ1
TP53TG3
KCND1
PLD2
MLLT10
LOC147791
SYNCRIP
SLC18A3
FAM19A5
PAGE1
RBM23
GGNBP2
RILPL2
VWA3B
CACNA1S
SLC30A3
KCNB1
ASCL1
PEG10
DNAJC18
FLJ90680
INA
EPO
MST1P2
PAX2
NGFR
PPM1K
HPSE2
LARGE2
SPECC1
FHOD3
RNF157
TICAM1
TTC33
LOC646626
TH
PRTG
NUFIP2
NPEPL1
REV3L
LPAR5
ZC3H7B
GPER1
RGN
SH2B3
AKAP10
DHODH
KREMEN1
ANKRD6
SGPP1
RAB9B
RNF19A
SPATA22
LIN7B
EFCAB12
FLJ31945
GLTSCR1
SPTAN1
FAM19A1
CHRNA6
ABCC13
SNX20
RIC8B
CASP5
DLL1
JAZF1
LINGO2
C12ORF66
LRRN1
ADAMTSL5
UNC13D
SPARC
ATXN7L1
LOC440028
IGSF11
PKIA
APBA1
NR2E1
LYST
RRAGC
KIAA1804
LOC145678
RPS6KC1
LOC646762
ESYT1
PBX2
ZC3H12B
FAM46B
FABP7
ZNF596
UBR7
SUCLA2
SNTG2
RBM26
MPP5
PCDHA2
ECE1
ORMDL1
SCRIB
IRF2
PCDHA6
POU3F1
GYPE
GRIK3
RGS3
TDRD5
KIAA1549L
RFC1
OR2B3
POLR3G
ST8SIA2
C4ORF22
SLC7A8
SLC25A36
KCNMB2
C5ORF30
SGO2
CLDN14
RASD2
MYO9A
PPP1R12B
LRTOMT
METTL23
MEG3
LOC642846
ATP2A2
METTL15
CLUH
STAC2
JAKMIP3
INO80D
MFSD7
MYT1
MYOC
NUDT9P1
PCK2
PAPD7
TRIP10
PRM1
NUMBL
SPATA1
NUP43
MCUB
OPTC
GIP
MGAT5B
OR2B2
FREM2
KIAA0825
POU6F2
RBM12
AMER1
LINC00094
LIMD2
TMEM154
ANKRD16
SLC30A10
PURA
ARSB
SIAH2
EPHA4
B3GLCT
DNAJC9
LOC151484
PMS2
RGMA
ATG4D
RGS4
OR51B4
NTN3
RMND1
GRIA4
COQ10A
PLAC1
DHX29
TCP11L2
FCRL5
PARP11
RYR2
YLPM1
MAPK1IP1L
IL22
FKBP1B
SLC35F6
GPM6B
UBR5
ASIC1
SLC8B1
USB1
SGCD
MACF1
GYPC
OR51E2
MAB21L1
ZNF200
LGSN
TRAPPC9
LOC389641
CFL2
OR51B6
PHTF2
CCDC7
LOC284788
MAMSTR
FAM46A
SH3D21
HPCAL4
PNPLA2
ESX1
CTC1
SLC8A2
ELMOD2
DRD2
RDX
HOXC13
PLXND1
LOC441178
FBXO10
SETD7
SETD5
HS3ST5
PDE4D
DYNC1H1
SLC27A3
MIRLET7I
SLC24A1
NACA2
PCDHA9
LPAR4
SNX1
LOC648987
PMS2P5
ARHGAP18
HARBI1
BCKDK
SPATA24
KIAA1462
RARB
LPAL2
SLC44A2
SAMD3
LPO
LRRC37A16P
SCFD1
SRSF2
PKD1L2
PRKG1
CYP19A1
PIEZO2
TTLL9
DUSP13
MRPS12
KIAA1210
RRAGB
KCNS3
ABCC10
LOC727751
MYLIP
SLFN11
RNF144B
LOC284023
CLSPN
PCYT1B
APBA3
POLD4
ASB16
HPR
LOC729291
FITM1
PRICKLE1
MON1B
SCN2B
CADM2
IQGAP1
TOR2A
KLK2
SOX21
DNAH11
GTSF1L
ALPP
LYL1
GAPVD1
OR1F1
SMCO4
MAK
EXOC2
SNHG7
MRO
CLIC5
ADORA2A
HNRNPL
EYA2
LOC100130987
KIAA1324L
RAB11FIP5
PCDHA4
RLF
SLC25A32
POU2F1
GOLGA8B
IFT27
APBB3
MFSD2A
ESCO1
ALOX5
MST1R
TMEM163
CD80
FCMR
ATP6AP2
ASCC1
PRR12
RMDN1
PROC
COL13A1
HEXDC
ENPEP
NAPRT
IMMT
MYOZ2
OMP
ITGB2
SLC38A5
SEC23IP
DHX9
NBEA
FAM57B
ITGA10
RAVER1
CAPN12
CAPS2
SOX2-OT
SYT9
CHRNB4
NUBP1
RFC2
FAAP24
SHANK1
RUNDC3A
KLHL4
PGLYRP4
IL27RA
FBXL20
HECTD1
CLEC2D
WDR6
STON1
RBM33
GFRA3
FBXO31
CNBD1
MS4A7
MSH4
MRPS17
CAPN7
ADAM33
SLC9A3
CWH43
GRIN1
NUCB1
SNRPD2
TMEM201
POLM
ST8SIA3
HIST1H2AG
PAPOLB
CNGA3
PPP1R3D
LIG4
BARHL1
DKFZP586I1420
C10ORF76
THRAP3
AMELX
ASPSCR1
EIF3J
SLC25A27
DOK5
STAM2
IRF1
GPR155
TLL2
KNDC1
MAP3K10
TRIM24
KCNH6
FGF7
AQP2
NOX5
DGCR8
TAF3
ZCCHC11
LINC00115
MIPOL1
PLA2G6
MAS1L
EFEMP1
SLC5A7
PEX2
FBXL18
ASPRV1
LINC00597
PORCN
FBXL21
CENPBD1
SEMA3A
ABCC9
PCDH20
OBP2B
RSPH4A
E2F7
PLCH2
FEM1B
CACNA1C
C19ORF60
MYNN
INTS1
DMRTA2
KLF17
KRT1
PALM2-AKAP2
TSPY26P
SRSF12
SEC14L3
KLF3
ANKRD36
PLA2G12B
RBMS1
TRIM36
EGF
CCDC149
KPNA4
BMPER
TMEM255A
RHOC
CCDC39
HSPB6
ODF3L2
DDX17
CATSPERD
CDRT1
FAM122C
INO80C
SEC61A2
PLCD3
ELK4
EP400NL
COX15
DLST
GALNTL5
ACTR8
MS4A3
PLCH1
AMOTL1
SLC25A21
PKP1
PXDC1
STAMBP
CCDC158
HPN
HSPA13
PPAN-P2RY11
PPCDC
DMTF1
OR51I2
PDGFB
FEM1C
FLJ21408
EEPD1
KDM4C
EPAS1
ZMYND15
DET1
POGK
RBM45
RBMS2
TDP1
GH1
MLXIP
FAM207A
SLC22A1
TMEM143
RIC8A
PPP2R5E
SIGLEC16
POMK
LYPD6B
MAS1
PCBP4
SLC25A4
CCDC60
ANO2
FAM192A
SARDH
DIS3
LRRC29
SLC6A16
GABRA4
EGR4
KATNBL1
AMBRA1
GLB1L
LRRC34
C21ORF2
PIKFYVE
SOX2
BDP1
ZNF396
SNX33
KIR3DL1
SWT1
PBOV1
GNPDA2
SLC29A2
FAM91A1
RBMS3
STAT1
PRODH2
ANKRD13B
EPPIN
NAPA
TRPC3
PABPC1
GIMAP8
ANKLE1
SLC25A5
DKK2
ZNF518A
CAPN13
STK32C
LOC441025
MIATNB
PTGFR
MARCH1
MMP11
PDE3A
MVP
ALKBH4
AIF1L
ISM2
LRRTM2
TUBGCP3
RGAG1
MCF2
PWAR5
CACNA1E
SLAIN1
ADCY1
HOXC9
ATOH7
PPM1L
PP2D1
ARHGAP28
CLGN
SLC9A6
UBAP1
AMBP
FBXW9
PHF21A
ORAOV1
MED12L
SLC16A6
RBM12B
TRAPPC3L
FAT2
TSN
C6ORF1
TRIM51
ELP6
FOXRED2
SCN10A
CLUHP3
KCNK13
PRPF40B
OLIG2
ALS2
GBX2
KBTBD12
MPC2
HIP1R
CARM1
SCAMP3
ITGA9
DPEP1
KCNA7
CNTN1
SLC26A9
AEBP2
PBX3
ZNF519
KRT16
ZBTB34
CYP2C8
RIN1
SNAP47
CCDC113
SLC25A51
DRC7
NMBR
MED22
IKZF5
AKIP1
SH2D4B
FBLN7
GTF2F2
GLYAT
FAM53A
KLHL14
IRX2
EPG5
DLK1
PMP2
TRDMT1
CELF6
PDIA5
NOSTRIN
PATZ1
RPE
ATF6B
RBMY1F
MR1
RNF141
BCL2L12
TRPT1
PDYN
CACNG7
GKN1
IFT46
OSBP2
APOA4
FAM117B
RGS9
NTN4
VSTM4
ALYREF
SLC25A21-AS1
TMEM121
FAAP100
RNF185
RRP15
IQCH
ZNF876P
LRCH2
MYLK2
PHF20
CROCC
LOC152225
PELO
NPSR1-AS1
PANX2
RRBP1
ALMS1-IT1
MED13L
PRDX2
NME8
NPAS4
WDR26
ROS1
RAB39A
GOLGA8A
GSN
ZNF280B
ARHGAP32
RGS17
FIZ1
LIMS1
LOC441242
CACNA2D3
MAGI1
WNK2
NCAM1
CLYBL
LOC284632
PPP1R37
GGT5
ARMCX4
TEF
SCUBE2
BEND6
NSMCE4A
MAN1C1
ZNF304
KCNAB3
PER3
SMARCAL1
OR2C3
LONP1
GPR157
FAM35A
GALNTL6
MAFB
TMEM52B
PRPF39
SMAD5-AS1
RALGDS
CCNF
LRRC4
CDKN2D
PI4KA
HPS4
MMAA
AHCYL2
DTD1
CLCA3P
KCNQ5
SLMAP
PSMF1
RNMT
PPP4R4
ZNF641
SEC14L2
PPIL4
SPIRE1
C18ORF21
AGRP
SUV39H2
KHDRBS2
OSBPL5
SERPINB13
TRIM52
SAMSN1
FLJ46875
ALDH5A1
IL18BP
PROK1
LRRC37A3
SNRNP35
UROS
SORBS2
SORT1
FMNL1
SARM1
ADCY5
TBL1X
KCNK7
PTGIR
RNF217
KIF14
IL23A
PHKA2
TBK1
EFR3B
KCNG3
PAGE5
AHNAK
CBY1
ARPC5L
MRAS
SMIM14
SPATA18
IL1RN
LINC00482
ATP5S
POLR3D
RERGL
FDXR
RAD9B
ADAMTS18
SLC9B1
ESD
SLC15A4
IPO4
RFPL1
MTX3
GK
CAMKMT
FAAP20
ASIP
ORAI1
ZC3H13
YIPF2
BCL7B
OR2J2
UBE2G2
KIRREL2
RGL4
RNASE11
SLC12A5
PIGV
CHST3
MYH1
KIAA1429
SNX21
MLLT11
CAPN3
GPIHBP1
C22ORF15
MGAT4B
RUFY3
PPOX
C11ORF21
TMEM254
OR1C1
KCNE1
WWC2
C5ORF49
SENP7
MAGEL2
KIRREL3-AS3
NTRK3
NCR3
ATP8B4
MARCH5
NPTX1
KCTD20
CHRM5
GABBR2
SAMD12
MGC24103
CSPG5
CD200R1
SLC38A3
C16ORF70
PPAT
HNRNPA1P31
ZNF480
LINC00471
SLC46A3
KAZALD1
FKRP
THAP10
PHOX2B
SYTL3
FAM19A4
ACSL4
PSG2
VWA7
TRERF1
NUDT11
EIF4B
DDIT4
HSD17B6
SPIRE2
EEF2KMT
KCNA5
LETMD1
IL17RD
CDH23
ANKRD39
ADAM30
CHST6
EVI5L
STOX2
PCDHB3
GGN
NR1D1
CACNG5
TRAV13-2
RAB3GAP1
TRIM38
SLC25A43
AREL1
FAM133B
ARHGAP39
BTBD11
ING1
BRIX1
RARS2
ACTN3
HEATR1
C7
SMAP2
USP38
FOXD1
MTMR8
GTF3C5
MNDA
FZD5
PSD3
LINC00652
PCDHB1
VPS45
MDS2
ALOX12P2
ZNF41
AOC2
RECQL
FAM135B
C10ORF107
HS2ST1
NYX
EBF2
NMUR1
ZBTB39
KIR3DL2
C1ORF94
NUTM2A-AS1
MYO5A
LUC7L
PIK3C2B
ATF5
BBX
IGLV3-21
SAYSD1
RGS5
IQGAP3
JMJD1C-AS1
NLRP1
MYH10
HOXD12
MRPS24
TP53AIP1
AMIGO1
FPGS
SPRED1
HMGN2P46
TP53TG5
PHKA1
PLOD2
CLHC1
OR1F2P
KEL
UBAP2L
PPP1R14A
STAT3
POLDIP3
AMMECR1
RBFOX1
STX3
RNGTT
TAGAP
PFDN6
PAQR9
TULP4
PLCD4
ELMOD3
P2RY10
TREML2
IGSF6
KBTBD3
TXNL4B
IKBIP
EBF3
SAMD8
GPR137B
MIR7-3HG
HOOK1
EXOC3L2
SH3GL1P1
CLMN
RBM8A
RNASEH2C
MYO10
WDR3
C6ORF25
MIR22
PNKD
TMEM229B
TSPY8
ZNF513
RPF1
DCK
PHLDB3
FGL1
FAM204A
UBE2F
APLF
PPP4R1L
RAD54L
DNM1P35
C7ORF31
AKNAD1
MFHAS1
KRT32
IL7
CNBD2
FAM129C
DHX30
HPGDS
SLC22A23
C2ORF76
RERE
C2ORF16
CNIH2
HHLA1
AMZ1
HIST1H2BJ
SPTBN2
ATRNL1
FBXW4P1
MYL7
OR1Q1
ACPP
ANKRD2
MTIF3
RASL12
EAF1
CELF5
FCRLB
PPP4R1
BHLHE23
MTCL1
MAF
CEBPE
DRAM1
GHRHR
SNX4
KCTD1
SH3BGR
CS
GALK2
SEPT8
BEX1
MKNK2
C2ORF72
MESP1
IL25
TCEB3B
LPAR6
CARD10
HIST1H2AB
RRN3P2
NFIX
PNPT1
KIF5A
ELFN1
BRINP2
CRHR2
CACNA1G
SLC28A2
PIK3C3
RLN1
POLG
PRB4
ART5
SLC27A6
MTHFSD
ZC3H6
DGKI
CCDC18
ZBTB43
HOMER1
PLA2G5
POLR2E
PRR20D
LETM1
TEX264
REPIN1
ZNF28
KCNAB1
SGK3
KRT73
SF3B6
INO80E
AKR1B1
TOX4
PCDHA10
HOXD13
EMX1
PHLDB2
FBXL5
SLC6A17
RNPC3
RETN
RHBDL3
FGFR3
LRRN4
FRMD4A
MATN4
ZMYND11
FLJ33534
DIRC2
APBB1IP
GCC2
CCDC102A
SAP130
LAMA5
RAB2B
ASAH1
MRPL24
NUAK2
CAST
MBL2
SF3A3
SCARB1
POLR1D
PDILT
FAM65B
CNST
RPS16P5
RNF13
ANGPTL6
SUPT16H
NLRP8
ETNK2
CNTNAP2
RASGRP2
TMEM159
FAM209A
SERTAD2
PKD2
RP9
TRAK2
BCDIN3D
ADAMTS16
LAMA3
FCRL3
SECISBP2L
APBB2
CELF3
FRS2
ZMAT3
FSD1L
PELI1
MYBL2
ALAS1
RASGRP1
ADCY6
MYSM1
RRM2
S1PR4
MOV10L1
RASGEF1B
PDZD9
RALBP1
KCNJ8
RING1
FAM46D
DEDD2
CLLU1
MICAL3
GPM6A
INPP5K
DNASE1L3
SEMA5B
DNTT
CAMK1G
HTR7
CACNG6
BASP1
MSX2
LRRC2-AS1
OGFOD1
VWA8-AS1
TMCC3
IL26
CLDN10
LRRC37A5P
SPATA4
LTN1
HSFY2
PRAMEF10
RNF170
PRLR
CDON
CACNG1
GALK1
ZNF395
RNF183
SLC22A11
ZNF670
SLK
DMKN
PLEKHG4B
NEBL-AS1
AQP6
MCHR1
ZBTB25
TMEM120B
HYDIN2
SH3GLB2
SLC38A10
GPATCH8
PPP2R5A
LINC00901
TCP11L1
VWDE
IL12RB1
PPM1D
LOC283387
CPLX2
MVB12A
TRAV26-2
CTAGE1
GALNT2
SLC10A1
STK35
ANTXR2
MAP3K9
RHBDD3
TIGD4
FAM49B
AASDHPPT
DDX19B
KDM4B
RADIL
ALG3
ATIC
HCN4
KRT40
PROM2
SEC22C
C11ORF95
NEB
ARHGAP9
P2RX1
ZNF548
COX2
NDST1
NPHS2
SLC29A1
PTS
ARG2
TLX2
RRH
LINC00314
SPATA8
THSD7B
FAM182B
LOC158402
PSMD11
STYXL1
PKHD1L1
PJA2
FLI1
KCNK10
USP5
FLJ35934
LIPC
ANGPT2
ARHGDIA
RALGAPB
NISCH
ZNF362
BMS1
ERICH1
SLC25A39
ROBO1
ZBTB37
LINC00598
COPS8
PTPN3
BCAT2
SERPINA12
RAI14
MAGEA11
TMPRSS11E
MPDZ
ECT2
TIE1
NKX2-2
IL18RAP
ASB10
GRM7
OR1E1
CLDN16
RBM14
KLHL18
OR4A1P
DNMT1
SH3BP5-AS1
SPAST
CNKSR2
C8ORF48
TBX6
DLX6
FH
AP1S2
KIFC1
RBMY1J
FLJ30064
MBLAC1
GPR63
PWRN1
RIOK3
ALG10
DGKH
HELQ
CREBZF
SLC16A7
GTF2H4
MLANA
FUT4
SKAP1
ANGPTL1
DNAJB8-AS1
LEKR1
PEAK1
LIG3
SLC25A31
CLEC12B
SYNE1
HHEX
HPS1
WNT16
MYL5
CMTM3
C4ORF45
CENPL
C1ORF53
ITPRIPL1
NOL10
HCG4B
SART1
MAP2K5
ADCYAP1
IL36B
CHRNA5
RPL7AP49
KRTDAP
USP53
NUP160
CYP17A1
PLAC8L1
LINC01010
SNHG15
DST
GDPD1
RASGEF1A
SLC19A3
PDE10A
STEAP1
NDST4
LSM8
NRXN3
ASB16-AS1
MIB2
RBM25
G0S2
C14ORF28
C6ORF201
PLA2G4B
ZBTB1
SLC16A5
MIRLET7D
MDGA2
TIMM8A
COX6CP2
HECW2
NXPH1
P2RY12
PSIP1
SLC25A3
CAMKV
PNPLA4
TMOD1
ENDOU
RERG
LOC554206
GOSR2
P2RX3
PRSS36
HSPA8
IGHV3-23
SRI
TP53RK
SYT12
CBLN4
GPATCH1
THOP1
ROGDI
PEX6
ATP10D
FBXO36
C10ORF53
SNX3
IHH
PLCL1
PRAMEF1
AZI2
C17ORF80
LOC388692
CHRNA10
MSTO2P
FMC1
RBPJL
GABRG2
SPCS3
SFTPC
RGS7
FOXD4L1
ADRA2C
OR12D3
TSPYL2
PPP1R14C
ALDH3B1
CASP12
KIF25
EIF5A2
LINC00476
MRAP2
[truncated: 1,001 more rows]

## Sheet: late-stage
Gene Name
LOC400043
IPO7
MGARP
SV2A
HSPD1
DDHD1
SIX6
DYNLL2
SMCR8
MTF1
MRPL9
ZNF286B
SNRPE
MRM1
SPHK2
MIB1
MIR223
MSH2
SNRPD1
DKK1
SLC45A3
DHH
MIR205
MITD1
MYEF2
SLITRK2
IGF2BP3
MYCT1
DEXI
MIRLET7BHG
SLC16A1
SLFNL1
LOC100049716
PLXNA4
DEPDC1B
SLC6A15
SNAI2
CCDC26
SMG7
LOC642980
LOC441179
DMAP1
DRAM1
SPAG17
MMP26
LOC645261
FLJ90680
LOC401052
MIR424
MGAT5
SLC16A5
MFSD2A
MGC70870
FLJ42627
IFT27
MIR7-3HG
LOC400965
LOC613266
LOC148696
DRD1
DDR2
LOC728175
SUGCT
FLJ30064
SPAG11B
SMIM7
SPATA31E1
SMIM14
LRRC75B
SPN
DROSHA
MIIP
LOC728613
ARHGAP24
RTP5
ICK
GRK7
INTS7
SSH3
ADAMTS6
COA7
ADAM22
CECR6
ARHGAP39
AQP4
LOC441666
ACTR1A
ARSB
ADCY9
SLC39A1
FIGN
ZNF609
ARHGAP12
BEND6
ANGEL2
STOM
HYOU1
ELL
DIXDC1
SGSM1
FN3K
SNCA
HSPA13
CELF6
PHTF2
PPIP5K1
SLC7A1
ADAMTS8
GON4L
STAT4
DYNC1H1
DMRT3
SSR2
ESPN
RGAG4
BICC1
LOC374443
FAM160B1
RAB43
FANCM
CABP7
MIS12
ALX4
SNHG5
SLC48A1
IGSF21
RBM20
FCHSD1
SLC24A2
VASN
SVOP
SLC7A6OS
SLC9A3
SLC25A43
SLC6A20
SLC31A1
SPARC
SNAP47
EPN2
CLEC16A
DUSP3
SRA1
AFG3L1P
ALPK3
CCDC40
HIST1H2AK
KIAA0895L
ADORA2A
HIST1H2AL
ANGEL1
LOC340357
STIP1
IL12RB1
UNK
KCNB2
FAM19A1
P2RX7
SLC19A2
FKSG29
SPAST
GPM6B
DGKK
SMN1
GPR137
FBXO27
ELFN1
FUT1
SIGLEC1
ENPP4
HOTAIRM1
FAM78A
SNHG3
ANGPTL2
HERC4
HSF1
GBX2
SLC23A1
CCDC43
MIR133B
CD200R1
MYO5A
RAPGEF4
FNDC5
FKSG49
EXOC2
LOC729164
CSH2
SLC38A6
PMCHL1
LRRC75A-AS1
ACVR2B
LOC727820
SLC25A20
PCDHAC1
SLC1A2
SLFN5
FAM43B
UHRF1BP1L
SMAP2
OSBPL5
DISC1
PGAP1
DIS3
AMER2
LOC100133985
CACNG7
VAMP2
SYDE2
C5ORF63
GABRG2
FBXO30
CLCA2
SYDE1
FGF7
HPN
CXORF38
ALG10B
SMARCD2
NXPH2
HOXB8
ELFN2
LRRC20
FCGR2C
SAMD8
ALDH3B2
DOCK11
SLC25A30
PLA2G3
ARFGAP2
PTGFR
LOC100128164
PCDHB12
ALG9
ADAM23
FOXE3
HOOK3
TTC7A
DACH2
CLCF1
NPY4R
FAM207A
ATAD3B
AKAP10
CCDC15
FAM98A
ARMC3
MST1R
ATG2B
DCDC2
LOC100130987
HELZ
LOC728323
FAM209A
MGC40069
PALM2-AKAP2
ARMC12
KIAA1462
AOC2
PRG4
COX2
ASIP
SNAPIN
FSD1L
TCP11L2
LOC220077
C22ORF24
CYP11B1
BEST4
LRRTM4
GDF2
FAM91A1
ARHGEF12
ZC3H7A
DDX11
SFTPA2
GPR101
DNMT1
FCRL1
ATP10A
FBXO9
PPIP5K2
HNRNPCL2
PRSS1
CFC1
PGBD5
C20ORF197
ALOX15B
HORMAD2
LOC100134368
C9ORF135
ZNF75D
TREX2
CMTM8
SNRPF
FAM182A
RALGPS2
RASGEF1B
INPP5B
SLC25A22
FSTL5
SLC37A1
ALDH3A1
KCTD2
RFPL1
ZC3H7B
PITPNM3
PDZD4
RTCB
DEFB127
PLCZ1
GPHB5
GLIS3
BCORL1
SPATA24
SMN2
RAPGEF5
KIAA0895
ANKRD11
SMAD4
G6PC2
SNX1
BCAS4
ARPP19
SARM1
PITPNM2
LOC152225
EMILIN2
PPP1R37
SALL1
SLC30A4
DENND2C
KATNB1
ALG3
CLEC12B
PRR26
IGSF8
SH3TC1
FTHL17
BHMT2
RBM19
SLC25A32
SLC35E2B
ERVV-1
PDE8A
ANKRD19P
FCRLA
SLC30A9
HOXA6
CHST6
EMB
CYP26B1
FREM2
REXO1
ARHGAP28
ZADH2
WDR36
PPY
PCDHA9
FBXL21
FBXL18
SAMD12
SOCS7
GOLGA7B
GPR162
CACNG1
FBXO45
SPG7
FLI1
ALPP
PNMAL1
ETNPPL
RGL4
POLQ
LRRIQ1
CSGALNACT1
PPP1R3B
FAM102A
RBM14
LOC642846
IGF2R
POMC
LOC100287896
SPATA4
CTXN2
CGB3
IL24
SCUBE2
HPDL
FZD4
IL27
PLD2
CCNJL
ANKRD18A
ARL9
FRMD4A
HOXD13
SLC6A3
RNPEPL1
FBXO15
KLK3
C6ORF120
FMO2
LRRTM2
C1ORF116
TRNT1
RCAN1
RERGL
DKFZP586I1420
RASA3
EFNB3
FAM110B
TMCO4
SLC24A1
CRTAM
PRH1
SLC8A2
ST6GAL2
CLDN23
ANKRD30BP2
COQ10A
FCMR
CHST8
RASGEF1C
NTN3
VMO1
PHOSPHO2
CTC1
MICALCL
HS6ST1
RAPH1
CLEC18C
LIF
SLC6A17
FARP1
SLC19A1
S1PR5
ADSS
GABBR2
WDR44
DENND4B
ASB1
GAS1
BAZ2A
C11ORF44
FSCN3
DEFB129
IDH3B
ZNF37BP
CACNA2D3
CUX2
UCK2
RBM28
PHLDB3
OR14J1
CDS1
DAOA
AP1G1
CACNB4
HPS5
ELOVL5
PRELP
HOMER1
SCAF8
CHST7
ZNF630
CIC
UBE2G1
SPRY1
POU3F1
SLC25A44
SLC23A2
PIGO
ANKRD29
MARVELD3
GPATCH1
PDE8B
FLVCR2
APBA2
KIAA1522
HTR7
SLC16A10
FCRLB
PCDHB9
KCNV1
DDX12P
C2ORF27A
PSD3
CLDN11
SEMA3G
PLCXD3
CLCN3
KCNT2
SLITRK6
TMEM106A
CRISPLD1
C9ORF72
SLC6A11
CCNYL1
GPR82
GAPVD1
INPP5D
B3GAT2
ZNF132
DPYSL5
PRADC1
SLC31A2
DCHS2
KCNK2
SENP7
CCDC74B
RNF149
FRMD6-AS1
GIN1
DCTN2
CORO6
IGDCC4
ASPRV1
SSX1
FMO3
PLA2G4B
CLCC1
FOXN4
GPR137B
DUOX2
ARHGEF9
RSPH4A
SAPCD1
SH3BGRL
AMDHD2
STAT3
GPC3
OGFOD2
RNF121
SIDT2
DIP2B
CST11
AMER1
SLC16A2
SEMA6D
SLC22A5
DYNC2LI1
SLC47A2
ALKBH6
CCRL2
SLC12A5
SLC16A7
TRPV3
HOXA10
FUZ
SAMD5
ZFP91
CDCA2
CTNNA2
STAT5A
SLC27A3
LOC101930400
ELOVL3
PROK1
EFHB
EGOT
HSBP1
CRISP3
MIR122
STAC
FAM65B
GOLGA4
TCL6
DEPDC4
ANKRD16
CENPP
ATOH7
P2RY11
UCN2
SLC12A3
PDE10A
CADM2
SNX17
HIST1H2AM
SUB1
CETN1
SLC38A2
PITPNC1
PSKH1
DHX35
HPX
ATP2C1
ELF2
DENND4A
RBMXL1
FCGR3A
ISY1
CLEC4F
FRAS1
DCUN1D4
VSIG10
FREM1
TSPYL1
KBTBD6
FBXW4P1
UCP1
C4ORF22
PARS2
SLC22A18AS
PANX1
HP1BP3
CCDC140
ALOXE3
ELOVL4
EVA1B
SNX3
LHX3
TMEM109
CD1D
PDZD3
PRDM7
RELL2
KATNBL1
PLA2G2F
FNDC3A
PRR7
SLC27A4
KIAA1468
LELP1
FFAR1
C9ORF131
UBA7
TTL
PITPNB
OVOL2
FAT2
ALDH1L1
C9ORF69
LGALS9
RNGTT
DENND2A
APCDD1L
HAO2
C4ORF45
DESI2
CLGN
GABRB3
COL25A1
KRT13
PRSS12
KCNB1
NRIP3
MARVELD2
POU2F1
SAMD11
FKBP7
HTT
LOC284023
ZNF276
RFTN1
SGK494
LOC220729
PRPF18
PARD3B
SPRTN
MIA3
ADCY6
SLC34A2
KCNK4
BTBD10
PON2
GATA5
SLC25A53
RFT1
GNPDA2
LOC151760
CCDC39
GPR31
AHCYL2
SLIT2
FAM92A1
IL36G
FOPNL
GJD4
ARHGAP5
TRH
CCDC82
BARHL1
KCNN3
TTC13
UCMA
ZC3H12C
CYB5R4
AP4B1
GABRB2
GRK6
FAM69A
OR8D1
GGT2
HOXA4
BRPF1
IL1RL1
CLUAP1
GJC1
DYM
C4ORF47
GRID2
AQP6
IL17RD
SEL1L3
PROKR2
CYP2C18
EMX2
SHF
LOC646762
RGPD2
RPUSD4
NUP214
KCNE2
GOLGA6B
EBF4
CA3
SLC30A3
CCPG1
MGAT4A
PLCXD2
LOC285556
PLXND1
BTBD16
ABCC10
FABP6
SLC6A12
FAM179B
FRY
CD40
ICAM1
SRGAP3
PPP2R3B
AQP2
RAMP2
ART4
CH25H
FAM102B
SENP6
HS3ST6
NOXA1
CD276
CDH11
BMPR2
INMT
CKAP2L
TTC22
SFTPB
PCYOX1
SLC35E2
CCDC144B
C14ORF37
ARMC4
ANKDD1A
C6ORF163
SGMS2
DBT
GDF10
KCNV2
ACOT4
SRL
RNF214
RBMXL2
DUSP6
CXORF36
DHX30
GPR84
KCNMB2
ARHGAP23
DNASE1L3
HMGN2P46
AVP
DMKN
SLC38A11
KSR1
ASB4
C20ORF85
DCAF16
CLDND1
PLCL2
TESPA1
AMZ2P1
COCH
SIM1
SRP72
MS4A7
SLC17A1
MCF2L2
POLN
OR11A1
ALS2
TRIM45
BVES
ICAM2
SBDS
SLC25A13
ARHGEF15
LEKR1
CYP2F1
KCNIP1
HOXB1
TRBV7-3
EXTL3
SLC2A11
ATOH8
SLC34A1
ARNTL
EXT1
DLG5
MSLN
GPR155
ZNF585B
SYTL4
SVIL
ALOX12B
EBF3
SUSD1
C1ORF167
COLEC12
POU2F2
COX16
DCAKD
PPP1R3A
P2RY12
SRP19
MGC20647
DMBT1
ACADSB
BSCL2
CERS4
POLR3K
SFSWAP
SLC44A1
PKNOX1
ASB17
HS2ST1
RDH10
FBXL17
RTBDN
MYL5
SBSPON
ALMS1-IT1
CES1P1
CPXM2
PLD1
DRD2
ZNF197
BTBD9
FRMD8
FGD3
C8ORF44-SGK3
DPP7
ANKRD2
CACNA1C
DTX1
PLAG1
RHBDL1
SLC33A1
ZNF500
LOC729296
RBMY1D
SLC30A7
SLC25A31
ACER1
PPP1R12C
SLC7A7
FBXO10
CENPBD1
COL24A1
SLC25A33
LOC339988
UPRT
KLHL14
CYCSP44
ELOVL2
TTLL7
SECISBP2L
PIP5KL1
ACOT6
FBXL16
FMC1
LRP2BP
ETFDH
LOC284912
PLD5
SLC16A4
APBB1IP
SPOCK1
MIF4GD
LINC00482
OR8B8
ABCA11P
FOXN3-AS1
GTF3C4
STAM
GK5
PAPOLG
FBLL1
B4GALT1
ZNF771
CFC1B
POU6F2
TTTY10
KCMF1
CSPG4P5
RNASE6
ADCY2
SMG9
FRMD4B
BHLHB9
RAB3D
KLRC3
SLCO2A1
SLC5A2
C5ORF34
CNGA3
INCENP
GOLGA8M
HOXD4
EVA1C
C4ORF26
ARHGAP20
CST5
FPGS
IGSF11
ALLC
GPR146
GRAMD3
CHD5
CRYGA
C20ORF78
BDH1
HIST1H1T
PANK1
SAA1
FAM63B
GABRA3
SLC6A13
LINC00900
ANKHD1
PHF3
OR1C1
PGBD4
NTN4
RAB9B
BTBD7
MCFD2
SPATA8
KIAA1024
ESRG
TRAV39
PIK3R6
MPO
IFNG
PAAF1
GCA
SLC47A1
RASA4
FAM170B
IFNLR1
AXDND1
ALX3
CST9
ROBO1
FAM167A
LINC00901
TMED6
TRPC1
ARL13B
SPOCK3
GTF2H2C_2
HUS1
SLC16A6
BEST3
BUD13
CCDC171
CEP162
FNDC8
DNAH2
CARS
DSC2
PDE11A
ASIC5
ATP2B3
MFSD2B
PCDHB7
FXYD2
HSPA12B
C3ORF36
IGF2BP1
C2ORF83
CELF2
SCAND2P
ASIC3
CER1
CHRNB1
ESCO1
UNC5D
POU2F3
BBX
ANKRD20A8P
FZD5
MIR145
EGFEM1P
GABRA2
CRNN
C1ORF109
C2CD3
KCNH8
SLC36A4
SMARCD1
DYNLT1
KIRREL3-AS3
CAPS2
CAPN6
MIR1248
TPST1
FRRS1
FBXL3
KCND1
SLC9A1
LSS
BPNT1
ALPK1
CAPN12
CNTNAP5
FANK1
GALNT13
FAR1
FICD
ITGB3
CYBB
INA
LDB1
INPP5K
MYO5B
SCARNA13
GDPD1
EMX1
NUP50
SLC16A3
PAQR3
CHST10
CLIC5
FSTL3
PDZD2
SLC22A9
IL19
SLC17A6
SMCO4
KCNH4
SPOCD1
C17ORF100
IGSF6
CDCP1
FUT6
SERPINB13
GAS8
SARDH
SIGLEC11
CLDN18
RASEF
REV3L
SPERT
SLC39A10
AP1S3
C8ORF48
FFAR4
SNCG
DHX15
BSN
CLCA3P
HIGD1B
CMKLR1
EIF4EBP3
RBM34
ROR1
MDH1B
CYB561D1
HIC1
LGALS7B
FHAD1
SOX2
ARHGEF10
PRCD
ASPA
ACOX3
C11ORF42
UBE3C
B3GALNT1
GIMAP6
HNF1A
R3HDM2
ENPEP
MAB21L1
FDXACB1
HSD3B7
CYBRD1
C16ORF78
POP1
EBF1
POLE4
FAM99B
CSHL1
ABCC3
TRBV5-2
CLMP
FBXW10
IGF1
API5
TTC21B
GMEB2
INIP
SEZ6L
RGS12
PATL1
CLIC2
BCL2L14
PIP5K1A
TRAV8-3
B3GNT9
CSNK1G3
PLEKHA3
SLMAP
ZNF629
IGF1R
C9ORF40
DOCK5
CNIH3
MICALL2
ELMOD3
CCDC150
KIRREL3-AS2
C17ORF74
CNTN5
SLC32A1
ABCD1
SEC22C
FOLH1
CLRN1
CYP1A2
SLC2A1
LOC727916
FGF16
HIST1H2BL
DNMBP
CRTC2
SLC5A7
CPLX2
ESRP2
SIRPA
CRYGB
RBM25
FAM221A
PCYOX1L
EIF2AK3
SALL4
CNKSR3
UNC80
GOLGA5
ANKRD36
CLDN20
TOMM40L
GAST
COX10-AS1
SLC38A10
TSSK2
FBXL13
ARL17B
SRSF1
ABCB11
ADAM20
C1RL
GALNT18
ESX1
CHSY3
FAM104B
GNLY
RTN4RL1
SLC25A17
C10ORF90
SP1
INHBA
PPIF
KNG1
SPATA20
ARVCF
CIDEA
PNPLA8
C16ORF86
YPEL4
GSTM5
G2E3
SLC15A4
SCARF2
CCDC65
SHISA8
RHOBTB1
LOC153684
FBXO32
DNAJB9
IL20
ANKRD13B
CA5B
SHPRH
MICALL1
RASIP1
FAM47B
RTEL1
VPS13C
NCR2
EEF2KMT
SEMA4F
PQLC2
C2ORF80
RBM26
CLDND2
RHBDD1
DCANP1
LOC645513
HSD3B1
HNRNPA3P1
LINC00470
DCAF7
C11ORF70
FMR1NB
SPATA7
LRRTM1
ERCC6-PGBD3
PHLDB2
ARSF
COL21A1
RSF1
SNHG7
GAB4
PTPRT
SCARNA15
FAM208A
LIN28B
AKR1B1
TSHZ2
SLC9A2
C6ORF52
PDCL
A2M-AS1
FAM204A
SEC24C
NLE1
HPR
PLXNC1
KLHL15
KRT72
RAB3C
PIGK
ZNF614
RRAD
GAL3ST3
EXTL2
PPP1R11
CXCR5
RSPH9
TRIM72
HBQ1
PLA2G4F
ATP6V1E2
SUCLG1
ART5
COQ5
CCT6P3
TENM4
PBRM1
CDH23
BCL9L
LBX1
UTS2R
DDX56
HMCES
LINC00312
FAM27D1
PNPLA7
TESK2
TCP10L
GRAMD2
SERPINB9
FREM3
CCDC18
GCSAM
PRIMA1
C3ORF35
GALNT5
FXYD1
SAR1B
PCSK7
ST6GAL1
ALKBH3-AS1
FAAP24
DENND1B
PSMD6
LAIR1
ASAP1-IT2
EPHB4
FAS-AS1
POLR2J4
EGR3
BGLAP
EN1
GUCY1B3
TTC7B
ZNF311
HPCAL4
SP4
FZD8
SLC5A3
NR2C2
SLC35E1
REPS2
APOA4
THUMPD2
GARNL3
FAM27C
MIR1302-11
TYR
FAXC
UBALD1
CACNA1G-AS1
OCEL1
CTDSP1
CACNG4
PLEKHG4B
ESYT1
RASGRP1
GABRG1
PRR14L
FAM49B
SLC22A17
TMED7
RIC8A
KCNAB3
ADCY1
RBM45
MLC1
SP100
FLJ32255
RAB10
IFNA16
CYP7A1
RUFY3
SLC36A1
ALG12
SLC38A3
TSPAN12
SLC9A8
SNRNP200
SLC40A1
TOP2A
ABCA9
UCN3
AMN
ANKRD30A
GTPBP2
POP4
GSN
CLDN22
HYLS1
DST
SMDT1
PGLYRP4
NFYA
FAM83A
SMLR1
CA5A
PLEKHS1
HECTD4
FGF14-AS2
RNF216
UCN
EPC2
SLBP
GGT7
C2ORF88
TP53I13
RBM12B-AS1
FGF10
BTBD11
GDF3
ZNF608
TSPY13P
HSCB
SIGLEC15
DDX55
C6
GABRA5
BDKRB1
RAPGEF4-AS1
PPWD1
RBM22
LBX2-AS1
NPAS2
PAN2
GAGE13
ICAM4
RGPD4-AS1
BAZ1B
HOXA2
CXCL17
CYP2A13
SCCPDH
SYT8
CYP24A1
PPFIA3
RTN4RL2
DNTT
EPHA5
LRBA
SLC16A9
DCX
PMVK
SLC22A4
CITED2
UBR7
DDX6
CLYBL
PHYHIPL
ASIC2
DHRS1
ARHGEF4
TPP2
LMCD1
ATG14
GIMAP8
SLC35B1
PCDHB8
POU2AF1
CDKL1
HIST1H2AI
DCLK2
FBXO41
ATOX1
ARHGEF26-AS1
C5ORF58
CDKN2B-AS1
C16ORF71
PTGER3
DCK
HPD
TSPYL6
EIF4EBP1
PLXDC2
FAM230C
PPM1N
TCTA
DHX40
HNRNPUL2-BSCL2
TPPP
FAM222A-AS1
GPR143
EXTL1
GGNBP2
SLC26A2
DOK1
CHD9
WDHD1
ZNF326
NUAK1
C8ORF82
CASQ1
DMC1
DNM1P41
EDN3
FUT7
ULBP2
HS3ST2
RBAKDN
EHBP1L1
PRAMEF2
HECTD2
APOBR
GK2
CNTN4
SETMAR
NF1
CLEC12A
DOHH
SETD3
ANXA2R
FPGT-TNNI3K
CXORF56
GPAM
PZP
ESAM
LBX1-AS1
COLQ
CNIH2
PON3
GPBAR1
RBM3
BCL6B
FAM111A
SPOP
EIF5
PLCD4
FYTTD1
MARCKS
SPTY2D1
DRD3
ZNF613
UBALD2
B4GALNT1
EOMES
PSIP1
RASGEF1A
ASB2
VWDE
DCAF4L2
SAA4
PHOX2B
KCNK3
FUT8-AS1
DOT1L
OLFM1
ASIC4
SPART
DEFB4A
ARHGAP19
BPESC1
C1ORF122
ANKRA2
FAM117B
DYNC1LI2
GOT1
ARID4A
DEPTOR
IL36B
CACNA1F
DGCR6
PLCB1
RGCC
MARCH9
GIPR
SYT9
MYL4
FBXW12
PGAM1
C3ORF22
POR
ZNF2
BRD3
CHKA
MTHFR
RFPL1S
TCEB3CL2
CMC4
ALG14
MARCH6
OPCML
HRC
SLC15A2
ANKRD36C
RPRD1B
STAM-AS1
ZNF815P
PRDM2
ABRA
ANKRD52
RASL12
IFNA5
GALNT14
FAP
CGN
DNASE1L1
PRRT3
FAM95A
PRDM8
DSCR10
SLC2A4
ST3GAL3
C2CD4B
CSPP1
C7ORF31
CHRNA9
DNAH11
C1QTNF6
AP5Z1
ALKBH2
PRAMEF12
SLC6A14
LSM12
SIGLEC9
CDY2A
CST8
FBXO21
EME1
LTC4S
MTIF2
RASA4B
CCR4
OPRL1
SLC5A6
RTF1
SESTD1
FAM49A
AREG
IL17RA
ETNK2
CACNA1E
MAGI1
DOCK4
ZNF407
ING1
DDX52
CHADL
LINC00628
SSC5D
SAMD10
OR51I1
TRBV27
MICAL3
MAT2A
ANKRD20A3
MAN1B1
HCRT
LARP1
TULP4
PYY2
VN1R10P
GP5
PHOX2A
AMIGO1
EPN2-AS1
THEM5
IL17RE
ANGPT4
PDLIM4
GAS2
ATP11A-AS1
DAPK3
DCLRE1A
CD84
ELP6
ANKRD20A1
RGL1
C2ORF61
P2RY6
SFTA2
MAN1A1
GALT
PBX4
RDH11
DPF1
POLR3H
SLC25A51
HGD
TSPY8
ARL16
LOC401098
LINC00304
TTLL3
CASC1
ENPP5
FKTN
LRRC73
AQP9
C22ORF42
AMZ1
DCAF8
FSD1
ITGAV
HIST1H4PS1
PBX3
ZNF93
CAMK1G
TTTY13
ITPKC
PDGFB
GGN
H2AFB2
HS3ST5
SMCP
SNHG12
MAST1
WDR81
CACNG6
RREB1
GDNF
SPON1
SRC
HPS1
NRXN3
RASA4CP
CAMK2A
FNIP2
MYH7
HS3ST1
SESN1
FAM43A
GALNT2
MTHFSD
C10ORF88
DDX53
UTY
APOC4
WDR41
COPA
TRIM44
PCYT1B
LINC00305
RENBP
CRYGC
C17ORF58
SLC41A1
CRYBA2
MFSD9
SURF6
RFTN2
C1ORF54
IGLV4-60
LYL1
CHAC1
SEPN1
ZNF610
GBAP1
PROZ
AARS2
BCHE
GNAS-AS1
RERE
ARHGAP5-AS1
C4ORF19
TEP1
RAVER2
SPATA6
ZNF462
ZCWPW2
OR3A1
GJB6
TRIM48
DBP
EXD3
ATP6V1B1
KRT37
LINC00689
FAM98B
OR4F21
GPR141
SPRR3
EGR4
GGCX
DEFB125
TCEB3CL
AKAP6
FGD2
IL23A
CAPN14
ARHGAP27
FTOP1
GOLGA8B
HSD3B2
FSIP2
SERGEF
SPATA5L1
C6ORF226
TTC17
PP2D1
RGPD1
LOXL1
PIP4K2A
MSMB
IST1
PPARA
TRDN
C12ORF50
FJX1
LMX1B
POU1F1
LINC00608
AKR1D1
KIRREL3
SLC22A6
FGF2
USP3
POMT2
SPATA32
EIF3D
SLC22A24
PWWP2B
LETMD1
BNIP1
FGD5-AS1
POLR3A
CD300C
HMGCS1
PKIA
BBS5
LINC01021
ESYT3
FRMD7
CACNA1H
LANCL2
PHF20
ASXL2
YPEL3
CCL25
CHST1
GHSR
PLOD3
PLG
AEBP2
AANAT
C20ORF144
RFC4
CMTM2
SSX2IP
CMTM4
POMP
STK3
RDH14
PDE9A
SPRY4
C2ORF71
PLA1A
FAM189B
SFTA1P
DYRK4
ENDOU
ZFP1
TEPP
FGD5
WDR37
PLOD1
POLRMT
MAP3K13
GAB3
BSDC1
MAP3K11
IDNK
ITPR2
RASAL1
MAB21L2
LCOR
UHRF1BP1
RTCA
PROX2
NUTM2B
REEP2
AK4
PHF13
PAQR4
ASAP3
SGSH
SMIM12
ERGIC1
LINC00479
GYG2
NOX5
SDC4
ERAP1
KANSL3
ZNF26
LINC00911
NECAB3
PELO
SCML2
LIG1
PIANP
NOL6
NKX6-3
FBXO40
HCN4
DOC2B
CYP3A4
C3ORF18
KIAA1586
FBRS
NFE2L1
PHKG1
ARNTL2
APLNR
ELMOD2
ARL10
MECR
SAMD9
GNL1
LRP1
SH3GL1P2
RPUSD1
ZNF205
HRH1
RAP1GAP2
SPO11
PIDD1
IL2RA
LMF1
EXOC5
RNASEH2CP1
ZAK
KCTD19
PNPT1
TMCO5A
EPHA8
NUDT14
ALOX15
SLC25A29
DUSP23
ARHGAP29
MGC10814
SLC7A6
ENY2
RAPGEFL1
EARS2
CCNL2
SLC25A26
STAC2
CPSF1
DDX27
LRRC31
INHBC
CRYBB3
DPH7
PPCS
EBAG9
LINC01020
REPIN1
DOC2A
AMBN
APOF
GPR88
CNP
LINC00889
ZC3H12B
POGK
FMNL3
SPTA1
AREL1
ARHGAP11B
GNS
FAM170B-AS1
PNMA6A
FAM20B
GALE
AGAP2-AS1
SENP1
SIDT1
CREBZF
ASB7
FER1L4
SNORA66
PACS2
PKIB
POU6F2-AS2
NEK2
FUOM
MTRF1L
CLCNKA
PFKFB2
IDH2
CACHD1
PDYN
SOCS6
MAN1C1
PRPS2
TSR1
MIR3620
TAF3
LOC100130691
TSHZ1
DDX31
CARD10
AQP12A
NUP35
LCN8
PAGE5
EPB41L4A
TXNRD3NB
TSPAN16
PRKX
SMARCA5
CTNND2
LINC01057
PPP6C
HK1
GAGE12C
DAD1
EHD1
ANO3
ARHGAP26-AS1
SLC9A7
ALG10
CLEC18A
TRIM73
PHLDB1
ANKRD20A12P
GATA3-AS1
FMN2
RFX3
SLC17A5
ATP6V1C1
MGAT5B
FZD3
RAB11FIP5
DIO1
[truncated: 1,001 more rows]
